# Supplementary material for: Pharmacogene Variants Associated with Liver Transplant in a Twelve-Year Clinical Follow-Up
Source: Pharmaceutics. 2022 Feb 3;14(2):354. doi: 10.3390/pharmaceutics14020354 (PMC8878556; doi:10.3390/pharmaceutics14020354)
Supplement: Supplementary file 1 [file pharmaceutics-14-00354-s001.zip]

Archive with 1 entries (1 files):
- pharmaceutics-1458149-SI.pdf
